# Supplementary material for: Genetic Regulation of Dna2 Localization During the DNA Damage Response
Source: G3 (Bethesda). 2015 Jul 10;5(9):1937–44. doi: 10.1534/g3.115.019208 (PMC4555230; doi:10.1534/g3.115.019208)
Supplement: Supporting Information [file supp_g3.115.019208_TableS1.xlsx]

## Sheet: Table S1
Table S1. Strains used in this study
Strain	Genotype	Source
GFP collection	MATa xxx-GFP::HIS3MX ura3∆0 leu2∆0 his3∆1 met15∆0	Huh et al, 2003
Haploid gene deletion collection	MATa xxx::kanMX ura3∆0 leu2∆0 his3∆1 met15∆0	Giaever et al, 2002
AYY3	MATa DNA2-GFP::HIS3MX ura3∆0 leu2∆0 his3∆1 met15∆0	Huh et al, 2003
TSQ352	MATα dna2-1::natMX can1∆::STE2pr_sp_his5 lyp1∆::STE3pr_LEU2 ura3∆0 leu2∆0 his3∆1 met15∆0	C. Boone
JTY5	MATα can1∆::STE2p-LEU2_x001D_ leu2∆0 his3∆1 ura3∆0 met15∆0 lyp1∆	Tkach et al, 2012
AYY28	MATα DNA2-yEmCherry::URA3 can1∆::STE2p-LEU2_x001D_ leu2∆0 his3∆1 ura3∆0 met15∆0 lyp1∆	this study
AYY58-B	MATa dna2-1::natMX rad27::kanMX can1∆::STE2pr_sp_his5 ura3∆0 leu2∆0 his3∆1 met15∆0	this study
AYY59	MATa dna2-1::natMX brp1::kanMX can1∆::STE2pr_sp_his5 ura3∆0 leu2∆0 his3∆1 met15∆0	this study
AYY60	MATa dna2-1::natMX ecm32::kanMX can1∆::STE2pr_sp_his5 ura3∆0 leu2∆0 his3∆1 met15∆0	this study
AYY62	MATa dna2-1::natMX tos9::kanMX ura3∆0 leu2∆0 his3∆1 met15∆0	this study
AYY63	MATa dna2-1::natMX ubp3::kanMX can1∆::STE2pr_sp_his5 ura3∆0 leu2∆0 his3∆1 met15∆0	this study
AYY64	MATa dna2-1::NatMX ckb1::KanMX, ura3∆0, leu2∆0, his3∆1, met15∆0	this study
AYY65	MATa dna2-1::natMX deg1::kanMX can1∆::STE2pr_sp_his5 ura3∆0 leu2∆0 his3∆1 met15∆0	this study
AYY67	MATa dna2-1::natMX rpp1A::kanMX can1∆::STE2pr_sp_his5 ura3∆0 leu2∆0 his3∆1 met15∆0	this study
AYY68	MATa dna2-1::natMX swi4::kanMX can1∆::STE2pr_sp_his5 ura3∆0 leu2∆0 his3∆1 met15∆0 lyp1∆	this study
AYY71	MATa dna2-1::natMX rps10A::kanMX can1∆::STE2pr_sp_his5 ura3∆0 leu2∆0 his3∆1 met15∆0 lyp1∆	this study
AYY88	MATa dna2-1::natMX ynl198C::kanMX can1∆::STE2pr_sp_his5 ura3∆0 leu2∆0 his3∆1 met15∆0	this study
AYY89	MATa dna2-1::natMX tco89::kanMX can1∆::STE2pr_sp_his5 ura3∆0 leu2∆0 his3∆1 met15∆0	this study
Huh, W.K., J.V. Falvo, L.C. Gerke, A.S. Carroll, R.W. Howson et al., 2003 Global analysis of protein localization in budding yeast. Nature 425 (6959):686-691.
Giaever, G., A.M. Chu, L. Ni, C. Connelly, L. Riles et al., 2002 Functional profiling of the Saccharomyces cerevisiae genome. Nature 418 (6896):387-391.
