# Supplementary material for: Genetic Regulation of Dna2 Localization During the DNA Damage Response
Source: G3 (Bethesda). 2015 Jul 10;5(9):1937–44. doi: 10.1534/g3.115.019208 (PMC4555230; doi:10.1534/g3.115.019208)
Supplement: Supporting Information [file supp_g3.115.019208_TableS2.xlsx]

## Sheet: Table S2
Table S2. Primers used in this study
Oligo	Sequence (5' to 3' )
yEmRFP_F	TGGTTTAATTAACATGGTTTCAAAAGGTGAAGAAG
yEmRFP_R	ACGCGGCGCGCCTTATTTATATAATTCATCCATACCAC
Dna2-mOrr-fw	TCGTAAGCGATAAACCTATCATAAAGGAAATTCTACAAGAGTATGAAAGTGGTGACGGTGCTGGTTTA
Dna2-mOrr-rv	TAT GCT GTG ATA GCT TTC CTG TTA TGG AGA AGC TCT TCT TAT TCC CCC TGTCGATGAATTCGAGCTCG
