# Supplementary material for: Genetic Regulation of Dna2 Localization During the DNA Damage Response
Source: G3 (Bethesda). 2015 Jul 10;5(9):1937–44. doi: 10.1534/g3.115.019208 (PMC4555230; doi:10.1534/g3.115.019208)
Supplement: Supporting Information [file supp_g3.115.019208_TableS3.xlsx]

## Sheet: Table S3
Table S3. GFP fusion proteins that co-localize with Dna2 during phleomycin treatment
ORF	Protein	Dna2-yEmCherry co-localized with Protein-GFP (%)	Protein-GFP co-localized with Dna2-yEmCherry (%)
Proteins that co-localize with Dna2-yEmCherry
YDR499W	Ddc2	76	40
YAR007C	Rfa1	71	37.5
YNL312W	Rfa2	64	26.2
YJL090C	Dpb11	63	41
YML032C	Rad52	51	54
YDR004W	Rad57	48.6	36.7
YHR154W	Rtt107	46.1	22.4
YLR135W	Slx4	46	26
YGR042W	Ygr042w	46	55
YPL194W	Ddc1	45.4	29
YBR073W	Rdh54	42.8	28.5
YNL218W	Mgs1	36	38
YGL163C	Rad54	30	30
YDR076W	Rad55	22	20.8
YDL059C	Rad59	21	32
YLR234W	Top3	21	36
YPL153C	Rad53	20	28.2
YPL024W	Rmi1	18.7	37.5
YMR190C	Sgs1	15.3	22
YEL091C	Mms21	14.2	11
YJL092W	Srs2	9.5	28.5
YJL047C	Rtt101	7	28
YER116C	Slx8	3.3	5.8
YNL250W	Rad50	3.2	3
YMR224C	Mre11	1.4	2.1
Proteins tested that did not co-localize with Dna2-yEmCherry
YNL077W	Apj1	0	0
YGL029W	Cgr1	0	0
YDL156W	Cmr1	0	0
YGR218W	Crm1	0	0
YCR086W	Csm1	0	0
YMR048W	Csm3	0	0
YLR401C	Dus3	0	0
YER035W	Edc2	0	0
YGL194C	Hos2	0	0
YBL003C	Hta2	0	0
YGR136W	Lsb1	0	0
YKL009W	Mrt4	0	0
YKR064W	Oaf3	0	0
YDL134C	Pph21	0	0
YDR075W	Pph3	0	0
YMR137C	Pso2	0	0
YLR032W	Rad5	0	0
YER173W	Rad24	0	0
YDR217C	Rad9	0	0
YJR068W	Rfc2	0	0
YNL290W	Rfc3	0	0
YBR087W	Rfc5	0	0
YMR131C	Rrb1	0	0
YKR010C	Tof2	0	0
YDR369C	Xrs2	0	0
YMR284W	Yku70	0	0
YLR363W-A	Ylr363W-A	0	0
YMR111C	Ymr111C	0	0
Proteins tested that did not form foci
YDR450W	Rps18A
YML085C	Tub1
