# Supplementary material for: Genetic Regulation of Dna2 Localization During the DNA Damage Response
Source: G3 (Bethesda). 2015 Jul 10;5(9):1937–44. doi: 10.1534/g3.115.019208 (PMC4555230; doi:10.1534/g3.115.019208)
Supplement: Supporting Information [file supp_g3.115.019208_TableS4.xlsx]

## Sheet: Table S4
Table S4. Gene deletion mutants that affect Dna2-GFP foci formation
Standard Name	Systematic Name	Result	Confirmed in quantitative analysis	GO function: DNA Damage Response (GO:0006974)	GO function: DNA Repair (GO:0006281)	Constitutive RNR3 (Hendry et al)	Increased Rad52 foci (Alvaro et al)	dna2-1 negative genetic interactions (Budd et al)	Dna2 nuclear fluorescence	Dna2-GFP focus intensity	Dna2-GFP abundance
BRP1	YGL007W	Phleo treated cells have fewer foci	yes						Decreased	Decreased	Decreased
CKB1	YGL019W	Phleo treated cells have fewer foci	yes						Decreased	Decreased	Decreased
DEG1	YFL001W	Phleo treated cells have fewer foci	yes							Decreased
ECM32	YER176W	Phleo treated cells have fewer foci	yes
RAD27	YKL113C	Phleo treated cells have fewer foci	yes	yes	yes	yes		yes		Increased
RPP1A	YDL081C	Phleo treated cells have fewer foci	yes
RPS10A	YOR293W	Phleo treated cells have fewer foci	yes
SWI4	YER111C	Phleo treated cells have fewer foci	yes
TCO89	YPL180W	Phleo treated cells have fewer foci	yes
TOS9	YEL007W	Phleo treated cells have fewer foci	yes
UBP3	YER151C	Phleo treated cells have fewer foci	yes							Increased
YNL198C	YNL198C	Phleo treated cells have fewer foci	yes							Decreased	Decreased
ECM33	YBR078W	Phleo treated cells have fewer foci	no
RAD6	YGL058W	Phleo treated cells have fewer foci	no
RPS4A	YJR145C	Phleo treated cells have fewer foci	no
ASF1	YJL115W	Untreated cells have more foci	yes			yes		yes
CLB5	YPR120C	Untreated cells have more foci	yes
CTF8	YHR191C	Untreated cells have more foci	yes
DIA2	YOR080W	Untreated cells have more foci	yes			yes
ELG1	YOR144C	Untreated cells have more foci	yes	yes	yes		yes	yes
EST3	YIL009C-A	Untreated cells have more foci	yes
MID1	YNL291C	Untreated cells have more foci	yes
MMS1	YPR164W	Untreated cells have more foci	yes	yes	yes	yes	yes	yes
MMS4	YBR098W	Untreated cells have more foci	yes		yes
MRC1	YCL061C	Untreated cells have more foci	yes	yes	yes	yes		yes
MUS81	YDR386W	Untreated cells have more foci	yes	yes	yes		yes
POL32	YJR043C	Untreated cells have more foci	yes	yes	yes	yes		yes
PMS1	YNL082W	Untreated cells have more foci	yes	yes	yes
RAD5	YLR032W	Untreated cells have more foci	yes	yes	yes	yes
RAD51	YER095W	Untreated cells have more foci	yes	yes	yes	yes	yes	yes
RAD52	YML032C	Untreated cells have more foci	yes	yes	yes	yes		yes
RAD54	YGL163C	Untreated cells have more foci	yes	yes	yes	yes	yes
RIF2	YLR453C	Untreated cells have more foci	yes
RTT101	YJL047C	Untreated cells have more foci	yes	yes	yes	yes	yes
RTT107	YHR154W	Untreated cells have more foci	yes	yes	yes	yes	yes
RTT109	YLL002W	Untreated cells have more foci	yes	yes	yes	yes	yes
SGS1	YMR190C	Untreated cells have more foci	yes	yes	yes	yes	yes	yes
SLX5	YDL013W	Untreated cells have more foci	yes	yes	yes	yes		yes
SLX8	YER116C	Untreated cells have more foci	yes	yes	yes	yes	yes	yes
YDL162C	YDL162C	Untreated cells have more foci	yes			yes
DCC1	YCL016C	Untreated cells have more foci	no
RAD55	YDR076W	Untreated cells have more foci	no
RAD59	YDL059C	Untreated cells have more foci	no
RMI1	YPL024W	Untreated cells have more foci	no
RRM3	YHR031C	Untreated cells have more foci	no
TOP3	YLR234W	Untreated cells have more foci	no
WSS1	YHR134W	Untreated cells have more foci	no
GO function annotations are from GO term finder (http://go.princeton.edu).
Hendry, J.A., G. Tan, J. Ou, C. Boone, and G.W. Brown, 2015 Leveraging DNA Damage Response Signaling to Identify Yeast Genes Controlling Genome Stability. G3 (Bethesda).
Alvaro, D., M. Lisby, and R. Rothstein, 2007 Genome-wide analysis of Rad52 foci reveals diverse mechanisms impacting recombination. PLoS Genet 3 (12):e228.
Budd, M.E., A.H. Tong, P. Polaczek, X. Peng, C. Boone et al., 2005 A network of multi-tasking proteins at the DNA replication fork preserves genome stability. PLoS Genet 1 (6):e61.
